# Supplementary material for: Attenuation of epigenetic regulator SMARCA4 and ERK‐ETS signaling suppresses aging‐related dopaminergic degeneration
Source: Aging Cell. 2020 Aug 4;19(9):e13210. doi: 10.1111/acel.13210 (PMC7511865; doi:10.1111/acel.13210)
Supplement: Supplementary file 1 — Table S5 [file ACEL-19-e13210-s001.xlsx]

## Sheet: Ctrl Female
	female
Days after eclosion	TH-gal4 x W			TH-gal4 x UAS-BRM-RNAi			TH-gal4 X UAS-BRM-GOF
1	100	100		100	100		100	100
2	100	100		100	100		100	100
3	100	100		100	100		100	100
4	100	100		100	100		100	100
5	100	100		100	100		100	100
6	100	100		100	100		100	100
7	100	100		100	100		100	100
8	100	100		100	100		100	100
9	100	100		100	100		100	100
10	100	100		100	100		100	100
11	100	100		100	100		100	100
12	100	100		100	100		100	100
13	100	100		100	100		100	100
14	100	100		100	100		100	100
15	100	100		100	100		100	100
16	100	100		100	100		100	100
17	100	100		100	100		100	100
18	100	100		100	100		100	100
19	100	100		100	100		100	100
20	100	100		100	100		100	100
21	100	100		100	100		100	100
22	100	100		100	100		100	100
23	100	100		100	100		100	100
24	100	100		100	100		100	100
25	100	100		100	99		91	100
26	100	100		100	99		91	100
27	100	100		100	99		91	100
28	100	100		100	95		91	100
29	100	100		92	95		91	100
30	100	100		92	95		91	100
31	100	98		92	90		89	100
32	100	98		82	90		89	89
33	100	98		82	90		87	89
34	100	95		82	90		87	89
35	100	95		73	82		69	82
36	100	95		73	82		69	82
37	100	93		73	82		69	82
38	100	93		73	72		69	62
39	95	93		61	72		54	62
40	93	93		61	72		54	62
41	91	66		61	64		54	46
42	85	66		52	64		54	46
43	80	66		50	64		45	46
44	80	66		50	64		45	46
45	53	35		47	35		45	15
46	35	23		44	35		45	15
47	35	23		44	35		35	15
48	35	21		44	35		35	15
49	0	0		16	9		35	2
50				16	9		20	2
51				16	9		20	2
52				16	6		6	0
53				0	1		0
54					1
55					1
56					0
57

## Sheet: Ctrl Male
	Male
Days after eclosion	TH-gal4 x W			TH-gal4 x UAS-BRM-RNAi			TH-gal4XUAS-BRM-GOF
1	100	100		100	100		100	100
2	100	100		100	100		100	100
3	100	100		100	100		100	100
4	100	100		100	100		100	100
5	100	100		100	100		100	100
6	100	100		100	100		100	100
7	100	100		100	100		100	100
8	100	100		100	100		100	100
9	100	100		100	100		100	100
10	100	100		100	100		100	100
11	100	100		100	100		100	100
12	100	100		100	100		100	100
13	100	100		100	100		100	100
14	100	100		100	100		100	100
15	100	100		100	100		100	100
16	100	100		100	100		100	100
17	100	100		100	100		100	100
18	100	100		100	100		100	100
19	100	100		100	100		100	100
20	100	100		100	100		100	100
21	98	100		100	100		100	100
22	98	100		100	100		100	100
23	98	100		100	100		100	100
24	98	100		100	98		100	100
25	98	100		98	98		96	91
26	98	100		98	98		96	91
27	98	92		98	98		96	91
28	98	92		96	90		96	64
29	94	92		91	90		96	64
30	94	92		91	90		96	64
31	94	59		86	69		96	49
32	94	59		81	69		89	49
33	94	59		77	69		78	49
34	94	24		77	61		78	49
35	66	24		57	18		69	21
36	66	24		53	18		69	21
37	66	6		53	18		62	21
38	66	6		40	12		62	15
39	14	6		24	12		16	10
40	14	6		24	12		16	10
41	14	0		24	12		16	0
42	8			10	3		16
43	4			10	3		0
44	4			10	3
45	0			0	0
46

## Sheet: aSyn Female
	Female
Days after eclosion	TH X W-			TH, aSyn X W-			TH, aSyn X 59048 (Brm.GOF)			TH, aSyn X 34520 (Brm RNAi)
1	100	100		100	100		100	100		100	100
3	100	100		100	100		100	100		100	100
5	100	100		100	100		100	100		100	100
7	100	100		100	100		100	100		100	100
9	100	100		100	100		100	100		100	100
10	100	100		100	100		100	100		100	100
11	100	100		100	100		100	98		100	100
12	100	100		100	100		100	98		100	100
13	100	100		100	100		96	98		100	100
15	100	100		100	100		93	98		100	100
16	100	100		100	100		93	98		100	100
17	100	100		100	100		93	98		100	100
18	100	100		100	100		93	98		100	100
19	100	100		100	100		93	98		100	98
20	100	100		100	100		93	97		100	98
21	100	100		100	100		93	97		100	98
22	100	100		100	100		93	97		100	98
23	100	100		100	100		93	97		100	98
24	100	100		100	100		93	95		100	98
25	100	100		100	100		93	95		100	98
26	100	100		100	100		93	95		100	98
27	100	100		98	100		93	94		100	96
28	100	100		98	100		93	94		100	96
29	100	100		98	100		93	92		100	94
30	100	100		98	100		93	90		100	94
31	100	98		94	100		93	90		100	93
32	100	98		94	100		93	90		100	93
33	100	98		92	93		93	86		100	93
34	100	95		83	71		90	78		97	87
35	100	95		83	71		90	78		97	87
37	100	93		71	64		73	66		97	87
39	100	93		35	32		63	51		97	85
41	100	67		27	18		50	38		88	73
42	95	67		10	3		10	18		37	42
43	80	67		10	3		10	18		37	42
45	62.5	23		2	0		3	10		20	20
46	35	23		2			3	10		20	20
47	35	23		0			0	0		5	7
48	35	21								5	7
49	0	0								0	0
51
53
62
63
64
65

## Sheet: aSyn Male
	Male
Days after eclosion	TH X W-			TH, aSyn			TH, asyn X 59048 (Brm.GOF)			TH, aSyn X 34520 (Brm RNAi)
1	100	100		100	100		100	100		100	100
3	100	100		100	100		100	100		100	100
5	100	100		100	100		100	100		100	100
7	100	100		100	97		100	100		100	100
9	100	100		100	97		100	100		100	100
10	100	100		100	97		100	100		100	100
11	100	100		100	97		96	98		100	100
12	100	100		100	97		96	98		100	100
13	100	100		100	97		96	98		100	100
15	100	100		100	97		96	98		98	98
16	100	100		100	97		96	98		98	98
17	100	100		100	97		96	98		98	98
18	100	100		100	97		96	98		98	98
19	100	100		100	97		96	98		98	97
20	100	100		100	97		96	98		98	97
21	98	100		100	97		96	98		98	97
22	98	100		100	97		92	90		98	97
23	98	100		100	97		92	90		98	97
24	98	100		100	94		92	90		98	97
25	98	100		100	94		92	90		98	97
26	98	100		100	94		88	86		98	97
27	98	92		100	94		88	76		98	97
28	98	92		100	94		88	76		98	95
29	94	92		100	86		88	71		98	95
30	94	92		100	86		88	70		98	95
31	94	59		100	66		88	51		82	93
32	94	59		96	66		80	46		82	91
33	94	59		96	50		80	36		77	80
34	94	24		96	50		80	36		77	80
35	66	24		40	28		0	3		24	33
37	66	6		18	8			3		15	20
39	14	6		7	0			0		4	2
41	14	0		3						2	0
42	8			3						2	0
43	4			0						0	0
45	0

## Sheet: LRRK2 Female
	Female
Days after eclosin	TH X W-			TH, 1915T			TH, 1915T X 59048 (Brm.GOF)			TH, 1915T X 34520 (Brm RNAi)
1	100	100		100	100		100	100		100	100
3	100	100		100	100		100	100		100	100
5	100	100		100	100		100	96		100	100
7	100	100		100	100		100	96		100	100
8	100	100		100	100		100	96		100	100
9	100	100		100	100		100	96		100	100
10	100	100		100	100		100	96		100	100
11	100	100		98	100		100	96		100	100
12	100	100		98	96		100	96		100	100
13	100	100		98	96		100	96		100	100
14	100	100		97	96		100	96		100	100
15	100	100		97	96		96	96		100	100
16	100	100		97	96		96	96		100	100
17	100	100		97	96		96	96		100	100
18	100	100		97	96		96	96		100	100
19	100	100		97	96		96	96		100	100
20	100	100		96	96		96	96		100	100
21	100	100		96	96		96	96		100	100
22	100	100		94	96		96	96		100	100
23	100	100		94	96		96	96		100	100
24	100	100		92	96		96	96		100	100
25	100	100		92	96		96	96		100	100
26	100	100		92	96		96	94		100	100
27	100	100		82	86		96	88		100	100
28	100	100		82	86		96	88		100	100
29	100	100		78	80		96	88		100	100
30	100	100		78	80		96	88		100	100
31	100	98		78	70		96	86		100	100
32	100	98		78	70		96	86		100	97
33	100	98		70	63		96	84		95	93
34	100	94		63	63		76	66		88	90
35	100	94		63	63		76	66		88	90
37	100	93		55	30		20	55		85	87
39	100	93		42	10		20	43		75	72
41	100	66		30	6		8	28		58	45
42	95	66		30	6		8	28		58	45
43	80	66		19	0		4	11		28	5
45	62	23		19	0		0	2		13	5
46	35	23		3	0		0	2		13	5
47	35	23		3	0		0	0		5	2
48	35	21		0	0					5	2
49	0	0								1	0
										0	0

## Sheet: LRRK2 Male
	Male
days after eclosion	#TH-Gal4 X W-			TH, 1915T			TH, 1915T X 59048(Brm.GOF)			TH, 1915T X 34520(Brm RNAi)
1	96	100		100	100		100	100		100	100
3	96	100		100	100		100	100		100	100
5	96	100		100	100		100	100		100	100
7	96	100		100	100		100	100		100	100
8	96	100		100	98		100	100		100	100
9	96	100		100	98		100	100		100	100
10	96	100		100	98		100	100		100	100
11	96	100		96	98		100	100		100	100
12	96	100		96	98		100	100		100	100
13	96	100		96	98		100	100		100	100
14	96	100		96	92		98	100		100	100
15	96	100		96	92		98	100		100	100
16	96	100		96	92		98	95		100	100
17	96	100		96	92		98	95		100	100
18	96	100		96	92		98	95		100	100
19	96	100		96	92		98	95		100	100
20	96	100		90	92		98	95		100	100
21	94	100		90	92		98	95		100	100
22	94	100		76	92		93	95		100	98
23	94	100		76	82		93	95		100	98
24	94	100		76	82		93	95		100	98
25	94	100		76	76		93	95		96	98
26	94	100		76	76		93	86		96	98
27	94	92		70	66		87	86		96	98
28	94	92		70	66		87	81		96	98
29	90	92		66	55		81	81		96	94
30	90	92		66	55		81	63		96	94
31	90	60		16	42		54	63		96	87
32	90	60		16	42		54	63		96	87
33	90	60		16	42		52	45		92	82
34	90	25		13	26		47	45		92	73
35	64	25		6	10		14	0		28	21
37	64	6		6	7		8			20	12
39	14	6		0	7		2			12	3
41	14	0			1		2			0	1
42	8				1		2				1
43	4				0		0				0
45	0
